# Supplementary material for: A circular RNA generated from an intron of the insulin gene controls insulin secretion
Source: Nat Commun. 2020 Nov 5;11:5611. doi: 10.1038/s41467-020-19381-w (PMC7644714; doi:10.1038/s41467-020-19381-w)
Supplement: Supplementary file 3 — Supplementary Data [file 41467_2020_19381_MOESM3_ESM.zip]

Archive with 12 entries (12 files):
- mouse ci-Ins2-1.ab1
- mouse ci-Ins2-2 rev.ab1
- mouse ci-Ins2-FL-1.ab1
- mouse ci-Ins2-FL-2.ab1
- rat ci-Ins2-1.ab1
- rat ci-Ins2-2 rev.ab1
- rat ci-Ins2-FL-1.ab1
- rat ci-Ins2-FL-2 rev.ab1
- human ci-INS-1 rev.ab1
- human ci-INS-2 rev.ab1
- human ci-INS-FL-1.ab1
- human ci-INS-FL-2 rev.ab1
