# Supplementary material for: A circular RNA generated from an intron of the insulin gene controls insulin secretion
Source: Nat Commun. 2020 Nov 5;11:5611. doi: 10.1038/s41467-020-19381-w (PMC7644714; doi:10.1038/s41467-020-19381-w)
Supplement: Supplementary file 4 — Source Data [file 41467_2020_19381_MOESM4_ESM.xlsx]

## Sheet: Fig. 1a
Figure 1a

## Sheet: Fig. 1b
Figure 1b	The 5'-3' genomic sequences were obtaied from the UCSC genome browser (https://genome.ucsc.edu) based on the PCRP sequencing analysis shown in Supplementary Fig.2.
Mouse lariat ci-Ins2
gtgagttctgccactgaattctgtccccagtgctaactaccctggttttcttcacacttgggacattgtaaattgtgtcctaggtgtggagggtctcgggataaccagggagtggggacacgtttctgggggaagctagacatatgtaaacatggcagctgccaggaatgagtaagaatcctgccttaaggggtccttggtggtagtaacttgggacatgtgactagatcccaggataggtacctatttagggccctcatagagcactgcactgactgaagatgagtaggctttagaggcccatgtgtccatccatgaccagtgacttgtcccacaggcatgcaacccctgccacctgcaggggttaaggggcgagaaaacctggggtagtaggaggtt…
Mouse full length ci-Ins2
gtgagttctgccactgaattctgtccccagtgctaactaccctggttttcttcacacttgggacattgtaaattgtgtcctaggtgtggagggtctcgggataaccagggagtggggacacgtttctgggggaagctagacatatgtaaacatggcagctgccaggaatgagtaagaatcctgccttaaggggtccttggtggtagtaacttgggacatgtgactagatcccaggataggtacctatttagggccctcatagagcactgcactgactgaagatgagtaggctttagaggcccatgtgtccatccatgaccagtgacttgtcccacaggcatgcaacccctgccacctgcaggggttaaggggcgagaaaacctggggtagtaggaggtt…
Rat lariat ci-Ins2
gtaagctctgctcctgaattctatcccaagtgctaactaccctgtttgtctttcacccttgagaccttgtaaattgtgccctaggtgtggagggtctcaggctaaccagtggggggcacatttctgtgggcagctagacatatgtaaacatggtagctgccaggaaggagtgagaatccttccttaagtctcctaggtggtgacgggtggctaggccccaggataggtacctatttggggaccccatagagcactgcactgactgagggatggtaacaggatgtgtaggttttggaggcccatatgtccattcatgaccagtgacttgtctcacagccatgcaacccttgcctcctgtgctgacttagcaggggataaagtgagagaaagcctgggcta…
Rat full length ci-Ins2
gtaagctctgctcctgaattctatcccaagtgctaactaccctgtttgtctttcacccttgagaccttgtaaattgtgccctaggtgtggagggtctcaggctaaccagtggggggcacatttctgtgggcagctagacatatgtaaacatggtagctgccaggaaggagtgagaatccttccttaagtctcctaggtggtgacgggtggctaggccccaggataggtacctatttggggaccccatagagcactgcactgactgagggatggtaacaggatgtgtaggttttggaggcccatatgtccattcatgaccagtgacttgtctcacagccatgcaacccttgcctcctgtgctgacttagcaggggataaagtgagagaaagcctgggcta…
Human lariat ci-INS
gtgagccaaccgcccattgctgcccctggccgcccccagccaccccctgctcctggcgctcccacccagcatgggcagaagggggcaggaggctgccacccagcagggggtcaggtgcacttttttaaaaagaagttctcttggtcacgtcctaaaagtgaccagctccctgtggcccagtcagaatctcagcctgaggacggtgttggcttcggcagccccgagatacatcagagggtgggcacgctcctccctccactcgcccctcaaacaaatgccccgcagcccatttctccaccctcatttgatgaccgcagattcaagtgttttgttaagtaaagtcctgggtgacctggggtcacagggtgccccacgctgcctgcctctgggcgaacaccc…
Human full length ci-INS
gtgagccaacCgcccattgctgcccctggccgcccccagccaccccctgctcctggcgctcccacccagcatgggcagaagggggcaggaggctgccacccagcagggggtcaggtgcacttttttaaaaagaagttctcttggtcacgtcctaaaagtgaccagctccctgtggcccagtcagaatctcagcctgaggacggtgttggcttcggcagccccgagatacatcagagggtgggcacgctcctccctccactcgcccctcaaacaaatgccccgcagcccatttctccaccctcatttgatgaccgcagattcaagtgttttgttaagtaaagtcctgggtgacctggggtcacagggtgccccacgctgcctgcctctgggcgaacaccc…

## Sheet: Fig. 1c
Figure 1c

## Sheet: Fig. 2a
Figure 2a
Mouse islets				Rat islets				Human islets
Sample ID	Ct value	Mean Ct		Sample ID	Ct value	Mean Ct		Sample ID	Ct value	Mean Ct
m1 Ins2	10.99	10.94		r1 Ins2	14.13	14.12		h1 INS	13.74	13.655
	10.89				14.11				13.57
m1 ci-Ins2	24.57	24.435		r1 ci-Ins2	30.56	30.66		h1 ci-INS	31.78	31.305
	24.3				30.76				30.83
m2 Ins2	10.29	10.425		r2 Ins2	11.25	11.29		h2 INS	16.76	16.735
	10.56				11.33				16.71
m2 ci-Ins2	23.37	23.465		r2 ci-Ins2	29.31	29.22		h2 ci-INS	32.13	31.71
	23.56				29.13				31.29
m3 Ins2	10.5	10.515		r3 Ins2	15.28	15.27		h3 INS	15.52	15.485
	10.53				15.26				15.45
m3 ci-Ins2	24.06	24.02		r3 ci-Ins2	31.49	32.255		h3 ci-INS	33.4	32.93
	23.98				33.02				32.46
m4 Ins2	11.46	11.135		r4 Ins2	15.23	15.085		h4 INS	13.97	14.01
	10.81				14.94				14.05
m4 ci-Ins2	23.78	23.705		r4 ci-Ins2	32.12	32.205		h4 ci-INS	30.29	30.085
	23.63				32.29				29.88

## Sheet: Fig. 2b
Figure 2b
Mouse islets					Rat islets					Human islets
Sample ID	Ct value	Mean Ct	ci-Ins2/Ins2		Sample ID	Ct value	Mean Ct	ci-Ins2/Ins2		Sample ID	Ct value	Mean Ct	ci-INS/INS
m1 Ins2	10.99	10.94	8.66164e-05		r1 Ins2	14.13	14.12	1.04946e-05		h1 INS	13.74	13.655	4.86206e-06
	10.89					14.11					13.57
m1 ci-Ins2	24.57	24.435			r1 ci-Ins2	30.56	30.66			h1 ci-INS	31.78	31.305
	24.3					30.76					30.83
m2 Ins2	10.29	10.425	0.000118732		r2 Ins2	11.25	11.29	4.00435e-06		h2 INS	16.76	16.735	3.1051e-05
	10.56					11.33					16.71
m2 ci-Ins2	23.37	23.465			r2 ci-Ins2	29.31	29.22			h2 ci-INS	32.13	31.71
	23.56					29.13					31.29
m3 Ins2	10.5	10.515	8.60181e-05		r3 Ins2	15.28	15.27	7.70913e-06		h3 INS	15.52	15.485	5.60443e-06
	10.53					15.26					15.45
m3 ci-Ins2	24.06	24.02			r3 ci-Ins2	31.49	32.255			h3 ci-INS	33.4	32.93
	23.98					33.02					32.46
m4 Ins2	11.46	11.135	0.000164457		r4 Ins2	15.23	15.085	7.02047e-06		h4 INS	13.97	14.01	1.44858e-05
	10.81					14.94					14.05
m4 ci-Ins2	23.78	23.705			r4 ci-Ins2	32.12	32.205			h4 ci-INS	30.29	30.085
	23.63					32.29					29.88

## Sheet: Fig. 2c
Figure 2c
Mouse islets					Rat islets					Human islets
Sample ID	Ct value	Mean Ct	dT/RP		Sample ID	Ct value	Mean Ct	dT/RP		Sample ID	Ct value	Mean Ct	dT/RP
m1 ci-Ins2 RP	27.79	27.71	0.140146		r1 ci-Ins2 RP	35.12	34.73	0.075363		h1 ci-INS RP	37.64	37.64	0
	27.63					34.34					N/A
m1 ci-Ins2 dT	30.68	30.545			r1 ci-Ins2 dT	N/A	38.46			h1 ci-INS dT	N/A	#DIV/0!
	30.41					38.46					N/A
m2 ci-Ins2 RP	27.33	27.37	0.200267		r2 ci-Ins2 RP	34.6	34.125	0		h2 ci-INS RP	35.4	35.265	0
	27.41					33.65					35.13
m2 ci-Ins2 dT	29.66	29.69			r2 ci-Ins2 dT	N/A	#DIV/0!			h2 ci-INS dT	N/A	#DIV/0!
	29.72					N/A					N/A
m3 ci-Ins2 RP	27.58	27.44	0.154427		r3 ci-Ins2 RP	32.89	32.965	0.029462		h3 ci-INS RP	33.38	33.625	0.0821839
	27.3					33.04					33.87
m3 ci-Ins2 dT	30.18	30.135			r3 ci-Ins2 dT	N/A	38.05			h3 ci-INS dT	N/A	37.23
	30.09					38.05					37.23
m4 ci-Ins2 RP	28.03	27.995	0.0614263		r4 ci-Ins2 RP	33.16	33.425	0
	27.96					33.69
m4 ci-Ins2 dT	31.94	32.02			r4 ci-Ins2 dT	N/A	#DIV/0!
	32.1					N/A
Sample ID	Ct value	Mean Ct	dT/RP		Sample ID	Ct value	Mean Ct	dT/RP		Sample ID	Ct value	Mean Ct	dT/RP
m1 Ins2 RP	14.31	14.36	1.02272		r1 Ins2 RP	16.89	16.925	3.75809		h1 INS RP	16.18	16.295	1.67598
	14.41					16.96					16.41
m1 Ins2 dT	14.34	14.325			r1 Ins2 dT	15	15.015			h1 INS dT	15.49	15.47
	14.31					15.03					15.45
m2 Ins2 RP	14.03	14.02	1.13697		r2 Ins2 RP	16.9	16.87	2.35381		h2 INS RP	12.98	12.95	3.25403
	14.01					16.84					12.92
m2 Ins2 dT	13.79	13.82			r2 Ins2 dT	15.61	15.635			h2 INS dT	10.58	11.065
	13.85					15.66					11.55
m3 Ins2 RP	13.97	14.15	0.890891		r3 Ins2 RP	16.14	16.165	2.5403		h3 INS RP	14.67	14.6	2.48616
	14.33					16.19					14.53
m3 Ins2 dT	14.29	14.33			r3 Ins2 dT	14.8	14.82			h3 INS dT	13.17	13.145
	14.37					14.84					13.12
m4 Ins2 RP	14.44	14.53	0.962221		r4 Ins2 RP	15.92	15.93	2.57576
	14.62					15.94
m4 Ins2 dT	14.64	14.59			r4 Ins2 dT	14.48	14.565
	14.54					14.65

## Sheet: Fig. 2d
Figure 2d
Rat islets
Sample ID	Ct value	Mean Ct	PA/NPA
r1 ci-Ins2 NPA	31.41	31.645	0.123707
	31.88
r1 ci-Ins2 PA	34.88	34.66
	34.44
r2 ci-Ins2 NPA	31.83	32.12	0.175556
	32.41
r2 ci-Ins2 PA	35.11	34.63
	34.15
r3 ci-Ins2 NPA	31.46	31.34	0.0987552
	31.22
r3 ci-Ins2 PA	34.29	34.68
	35.07
r4 ci-Ins2 NPA	32.29	31.92	0.169576
	31.55
r4 ci-Ins2 PA	34.17	34.48
	34.79
Sample ID	Ct value	Mean Ct	PA/NPA
r1 Ins2 NPA	21.62	21.675	8.39773
	21.73
r1 Ins2 PA	18.49	18.605
	18.72
r2 Ins2 NPA	22.04	22.025	85.6274
	22.01
r2 Ins2 PA	15.56	15.605
	15.65
r3 Ins2 NPA	20.41	20.34	70.0348
	20.27
r3 Ins2 PA	14.17	14.21
	14.25
r4 Ins2 NPA	20.31	20.31	39.3966
	20.31
r4 Ins2 PA	14.91	15.01
	15.11

## Sheet: Fig. 2e
Figure 2e
Rat islets					Human islets
Sample ID	Ct value	Mean Ct	RNase R/-		Sample ID	Ct value	Mean Ct	RNase R/-
r1 ci-Ins2 -	33.21	32.775	0.20733		h1 ci-INS -	36.68	35.505	0.062717
	32.34					34.33
r1 ci-Ins2 RR	34.79	35.045			h1 ci-INS RR	N/A	39.5
	35.3					39.5
r2 ci-Ins2 -	32.57	33.115	0.0536603		h2 ci-INS -	36.81	36.27	0.150726
	33.66					35.73
r2 ci-Ins2 RR	36.31	37.335			h2 ci-INS RR	N/A	39
	38.36					39
r3 ci-Ins2 -	34.89	34.735	0.329877		h3 ci-INS -	34.2	33.91	0.219151
	34.58					33.62
r3 ci-Ins2 RR	36.36	36.335			h3 ci-INS RR	36.9	36.1
	36.31					35.3
r4 ci-Ins2 -	33.86	34.205	#DIV/0!
	34.55
r4 ci-Ins2 RR	N/A	#DIV/0!
	N/A
Sample ID	Ct value	Mean Ct	RNase R/-		Sample ID	Ct value	Mean Ct	RNase R/-
r1 Ins2 -	10.59	10.61	0.000185024		h1 INS -	14.55	14.58	0.00878048
	10.63					14.61
r1 Ins2 RR	23.16	23.01			h1 INS RR	22.11	22.145
	22.86					22.18
r2 Ins2 -	12.19	12.265	0.0117597		h2 INS -	17.07	17.065	0.008069
	12.34					17.06
r2 Ins2 RR	18.82	18.675			h2 INS RR	24.7	24.765
	18.53					24.83
r3 Ins2 -	11.63	11.62	0.00783962		h3 INS -	15.69	15.585	0.00769895
	11.61					15.48
r3 Ins2 RR	18.54	18.615			h3 INS RR	23.38	23.36
	18.69					23.34
r4 Ins2 -	13.28	12.635	0.0145282
	11.99
r4 Ins2 RR	18.71	18.74
	18.77

## Sheet: Fig. 2f
Figure 2f
Rat islets							Rat islets
Sample ID	ci-Ins2		Hprt1		AD/no AD		Sample ID	Ins2 intron 1		Hprt1		AD/no AD
	Ct value	Mean Ct	Ct value	Mean Ct				Ct value	Mean Ct	Ct value	Mean Ct
r1 no AD	30.56	30.66	24.24	24.32	1.38992		r1 no AD	24.07	24.01	24.24	24.32	1.431
	30.76		24.4					23.95		24.4
r2 no AD	29.31	29.22	22.39	22.45	1.03168		r2 no AD	22.13	22.115	22.39	22.45	1.09405
	29.13		22.51					22.1		22.51
r3 no AD	29.06	29.145	22.69	22.65	1.24833		r3 no AD	22.97	22.825	22.69	22.65	0.855105
	29.23		22.61					22.68		22.61
r4 no AD	31.49	32.255	25.15	25.18	0.835088
	33.02		25.21
r5 no AD	32.12	32.205	24.95	24.81	0.668964		r5 no AD	26.04	25.835	24.95	24.81	0.746971
	32.29		24.67					25.63		24.67
Average		30.697		23.882			Average		23.6962		23.5575
Sample ID	ci-Ins2		Hprt1		AD/no AD		Sample ID	Ins2 intron 1		Hprt1		AD/no AD
	Ct value	Mean Ct	Ct value	Mean Ct				Ct value	Mean Ct	Ct value	Mean Ct
r1 AD 10 min	30.97	30.825	23.56	23.61	0.757858		r1 AD 10 min	26.03	25.86	23.56	23.61	0.320759
	30.68		23.66					25.69		23.66
r2 AD 10 min	29.8	29.8	23.12	23.2	1.1607		r2 AD 10 min	24.73	24.6	23.12	23.2	0.478105
	29.8		23.28					24.47		23.28
r3 AD 10 min	29.52	29.65	22.95	23	1.12117		r3 AD 10 min	25.6	25.545	22.95	23	0.249312
	29.78		23.05					25.49		23.05
r4 AD 10 min	32.11	32.325	24.92	25.06	0.732043		r4 AD 10 min	28.27	28.16	24.92	25.06	0.251743
	32.54		25.2					28.05		25.2
r5 AD 10 min	32.48	32.39	24.67	24.8	0.584389		r5 AD 10 min	27.83	27.795	24.67	24.8	0.256246
	32.3		24.93					27.76		24.93
Sample ID	ci-Ins2		Hprt1		AD/no AD		Sample ID	Ins2 intron 1		Hprt1		AD/no AD
	Ct value	Mean Ct	Ct value	Mean Ct				Ct value	Mean Ct	Ct value	Mean Ct
r1 AD 30 min	30.31	30.3	23.59	23.63	1.10573		r1 AD 30 min	26.68	26.67	23.59	23.63	0.209615
	30.29		23.67					26.66		23.67
r2 AD 30 min	29.3	29.375	22.75	22.68	1.08673		r2 AD 30 min	25.22	25.155	22.75	22.68	0.246757
	29.45		22.61					25.09		22.61
r3 AD 30 min	29.29	29.28	22.86	22.865	1.31951		r3 AD 30 min	26.16	26.165	22.86	22.865	0.162209
	29.27		22.87					26.17		22.87
r4 AD 30 min	33.17	32.87	25.19	25.28	0.584389		r4 AD 30 min	29.1	29.175	25.19	25.28	0.169092
	32.57		25.37					29.25		25.37
r5 AD 30 min	32.63	32.75	24.98	24.955	0.50698		r5 AD 30 min	28.81	28.905	24.98	24.955	0.156272
	32.87		24.93					29		24.93
Sample ID	ci-Ins2		Hprt1		AD/no AD		Sample ID	Ins2 intron 1		Hprt1		AD/no AD
	Ct value	Mean Ct	Ct value	Mean Ct				Ct value	Mean Ct	Ct value	Mean Ct
r1 AD 1 h	29.96	30.095	23.55	23.485	1.15269		r1 AD 1 h	26.56	26.575	23.55	23.485	0.199594
	30.23		23.42					26.59		23.42
r2 AD 1 h	29.71	29.845	23.09	23.13	1.07177		r2 AD 1 h	26.01	25.985	23.09	23.13	0.214904
	29.98		23.17					25.96		23.17
r3 AD 1 h	29.63	29.47	23.06	23.105	1.36604		r3 AD 1 h	26.54	26.5	23.06	23.105	0.159743
	29.31		23.15					26.46		23.15
r4 AD 1 h	33.68	33.735	25.67	25.595	0.399149		r4 AD 1 h	29.61	29.675	25.67	25.595	0.160392
	33.79		25.52					29.74		25.52
r5 AD 1 h	33.21	33.615	25.01	25.05	0.297302		r5 AD 1 h	29.4	29.22	25.01	25.05	0.140698
	34.02		25.09					29.04		25.09
Sample ID	ci-Ins2		Hprt1		AD/no AD		Sample ID	Ins2 intron 1		Hprt1		AD/no AD
	Ct value	Mean Ct	Ct value	Mean Ct				Ct value	Mean Ct	Ct value	Mean Ct
r1 AD 2 h	30.43	30.345	23.47	23.5	0.97942		r1 AD 2 h	26.8	26.745	23.47	23.5	0.183918
	30.26		23.53					26.69		23.53
r2 AD 2 h	29.3	29.335	22.88	22.97	1.36604		r2 AD 2 h	26.11	26.095	22.88	22.97	0.181205
	29.37		23.06					26.08		23.06
r3 AD 2 h	29.83	29.875	23.07	23.065	1.00347		r3 AD 2 h	26.39	26.45	23.07	23.065	0.159645
	29.92		23.06					26.51		23.06
r4 AD 2 h	32.49	32.87	25.51	25.745	0.806642		r4 AD 2 h	29.71	30.07	25.51	25.745	0.143649
	33.25		25.98					30.43		25.98
r5 AD 2 h	31.49	31.6	24.45	24.62	0.891929		r5 AD 2 h	28.54	28.685	24.45	24.62	0.139589
	31.71		24.79					28.83		24.79
Sample ID	ci-Ins2		Hprt1		AD/no AD		Sample ID	Ins2 intron 1		Hprt1		AD/no AD
	Ct value	Mean Ct	Ct value	Mean Ct				Ct value	Mean Ct	Ct value	Mean Ct
r1 AD 4 h	30.26	30.22	23.32	23.42	1.01045		r1 AD 4 h	27.14	27.16	23.32	23.42	0.13893
	30.18		23.52					27.18		23.52
r2 AD 4 h	29.82	29.525	23.2	23.25	1.45397		r2 AD 4 h	26.64	26.545	23.2	23.25	0.172374
	29.23		23.3					26.45		23.3
r3 AD 4 h	29.2	29.395	23.27	23.195	1.53156		r3 AD 4 h	26.75	26.78	23.27	23.195	0.146072
	29.59		23.12					26.81		23.12
r4 AD 4 h	33.07	33.13	25.66	25.62	0.617709		r4 AD 4 h	29.65	29.725	25.66	25.62	0.15883
	33.19		25.58					29.8		25.58
r5 AD 4 h	32.62	32.74	25.39	25.385	0.687771		r5 AD 4 h	29.51	29.405	25.39	25.385	0.160531
	32.86		25.38					29.3		25.38

## Sheet: Fig. 3a
Figure 3a
Rat							Rat
Sample ID	ci-Ins2		Hprt1		tissue/islets		Sample ID	ci-Ins2		Hprt1		tissue/islets
	Ct value	Mean Ct	Ct value	Mean Ct				Ct value	Mean Ct	Ct value	Mean Ct
r1 islets	29.01	29.13	24.4068	24.4068	2.70186		r1 liver	N/A	#DIV/0!	N/A	25.617	#DIV/0!
	29.25		N/A					N/A		25.617
r2 islets	32.33	32.185	25.1411	25.1017	0.526259		r2 liver	N/A	#DIV/0!	26.2589	26.2115	#DIV/0!
	32.04		25.0622					N/A		26.1641
r3 islets	30.32	30.69	24.3978	24.375	0.896346		r3 liver	N/A	#DIV/0!	25.7009	25.8656	#DIV/0!
	31.06		24.3521					N/A		26.0303
r4 islets	30.93	31.21	24.6574	24.7029	0.784624		r4 liver	N/A	#DIV/0!	25.442	25.4284	#DIV/0!
	31.49		24.7484					N/A		25.4148
Average		30.8038		24.6466
Sample ID	ci-Ins2		Hprt1		tissue/islets		Sample ID	ci-Ins2		Hprt1		tissue/islets
	Ct value	Mean Ct	Ct value	Mean Ct				Ct value	Mean Ct	Ct value	Mean Ct
r1 adipose tissue	N/A	#DIV/0!	26.151	26.0354	#DIV/0!		r1 lung	N/A	#DIV/0!	25.1937	25.1937	#DIV/0!
	N/A		25.9197					N/A		N/A
r2 adipose tissue	N/A	#DIV/0!	26.0475	26.0076	#DIV/0!		r2 lung	N/A	#DIV/0!	26.0146	25.7972	#DIV/0!
	N/A		25.9676					N/A		25.5799
r3 adipose tissue	N/A	#DIV/0!	N/A	36.1106	#DIV/0!		r3 lung	N/A	#DIV/0!	24.998	24.9515	#DIV/0!
	N/A		36.1106					N/A		24.9051
r4 adipose tissue	N/A	#DIV/0!	26.1356	26.0933	#DIV/0!		r4 lung	N/A	#DIV/0!	25.2578	25.137	#DIV/0!
	N/A		26.051					N/A		25.0162
Sample ID	ci-Ins2		Hprt1		tissue/islets		Sample ID	ci-Ins2		Hprt1		tissue/islets
	Ct value	Mean Ct	Ct value	Mean Ct				Ct value	Mean Ct	Ct value	Mean Ct
r1 blood cells	N/A	#DIV/0!	25.71	25.68	#DIV/0!		r1 pancreas	N/A	#DIV/0!	N/A	#DIV/0!	#DIV/0!
	N/A		25.65					N/A		N/A
r2 blood cells	N/A	#DIV/0!	28.03	28.005	#DIV/0!		r2 pancreas	N/A	#DIV/0!	36.91	36.91	#DIV/0!
	N/A		27.98					N/A		N/A
r3 blood cells	N/A	#DIV/0!	29.07	29.215	#DIV/0!		r3 pancreas	N/A	#DIV/0!	34.05	34.05	#DIV/0!
	N/A		29.36					N/A		N/A
r4 blood cells	N/A	#DIV/0!	26.91	26.82	#DIV/0!		r4 pancreas	N/A	#DIV/0!	28.18	28.235	#DIV/0!
	N/A		26.73					N/A		28.29
Sample ID	ci-Ins2		Hprt1		tissue/islets		Sample ID	ci-Ins2		Hprt1		tissue/islets
	Ct value	Mean Ct	Ct value	Mean Ct				Ct value	Mean Ct	Ct value	Mean Ct
r1 brain	N/A	#DIV/0!	N/A	23.9914	#DIV/0!		r1 plasma	N/A	#DIV/0!	23.95	23.855	#DIV/0!
	N/A		23.9914					N/A		23.76
r2 brain	N/A	#DIV/0!	24.8489	24.8521	#DIV/0!		r2 plasma	N/A	#DIV/0!	23.49	23.6	#DIV/0!
	N/A		24.8554					N/A		23.71
r3 brain	N/A	#DIV/0!	24.4111	24.4842	#DIV/0!		r3 plasma	N/A	#DIV/0!	25.01	25.045	#DIV/0!
	N/A		24.5572					N/A		25.08
r4 brain	N/A	#DIV/0!	23.8244	23.9319	#DIV/0!		r4 plasma	N/A	#DIV/0!	22.52	22.455	#DIV/0!
	N/A		24.0394					N/A		22.39
Sample ID	ci-Ins2		Hprt1		tissue/islets		Sample ID	ci-Ins2		Hprt1		tissue/islets
	Ct value	Mean Ct	Ct value	Mean Ct				Ct value	Mean Ct	Ct value	Mean Ct
r1 caecum	N/A	#DIV/0!	26.2725	26.5657	#DIV/0!		r1 salivary gland	N/A	#DIV/0!	23.9125	27.4888	#DIV/0!
	N/A		26.8589					N/A		31.0651
r2 caecum	N/A	#DIV/0!	26.0899	26.0417	#DIV/0!		r2 salivary gland	N/A	#DIV/0!	27.8816	27.8177	#DIV/0!
	N/A		25.9936					N/A		27.7537
r3 caecum	N/A	#DIV/0!	26.6739	26.6832	#DIV/0!		r3 salivary gland	N/A	#DIV/0!	26.9504	27.0104	#DIV/0!
	N/A		26.6925					N/A		27.0704
r4 caecum	N/A	#DIV/0!	26.1584	26.3037	#DIV/0!		r4 salivary gland	N/A	#DIV/0!	28.4658	28.3678	#DIV/0!
	N/A		26.449					N/A		28.2698
Sample ID	ci-Ins2		Hprt1		tissue/islets		Sample ID	ci-Ins2		Hprt1		tissue/islets
	Ct value	Mean Ct	Ct value	Mean Ct				Ct value	Mean Ct	Ct value	Mean Ct
r1 colon	N/A	#DIV/0!	27.2712	27.2566	#DIV/0!		r1 skeletal muscle	N/A	#DIV/0!	28.6406	27.5049	#DIV/0!
	N/A		27.242					N/A		26.3691
r2 colon	N/A	#DIV/0!	25.461	25.4106	#DIV/0!		r2 skeletal muscle	N/A	#DIV/0!	26.1699	26.2126	#DIV/0!
	N/A		25.3602					N/A		26.2552
r3 colon	N/A	#DIV/0!	25.6444	25.7037	#DIV/0!		r3 skeletal muscle	N/A	#DIV/0!	26.2045	26.1116	#DIV/0!
	N/A		25.7629					N/A		26.0187
r4 colon	N/A	#DIV/0!	26.1776	26.113	#DIV/0!		r4 skeletal muscle	N/A	#DIV/0!	26.6626	26.6967	#DIV/0!
	N/A		26.0485					N/A		26.7309
Sample ID	ci-Ins2		Hprt1		tissue/islets		Sample ID	ci-Ins2		Hprt1		tissue/islets
	Ct value	Mean Ct	Ct value	Mean Ct				Ct value	Mean Ct	Ct value	Mean Ct
r1 duodenum	N/A	#DIV/0!	27.1654	26.9713	#DIV/0!		r1 skin	N/A	#DIV/0!	27.55	27.55	#DIV/0!
	N/A		26.7772					N/A		27.55
r2 duodenum	N/A	#DIV/0!	29.1449	29.0206	#DIV/0!		r2 skin	N/A	#DIV/0!	28.48	28.44	#DIV/0!
	N/A		28.8963					N/A		28.4
r3 duodenum	N/A	#DIV/0!	25.8134	25.8069	#DIV/0!		r3 skin	N/A	#DIV/0!	26.4	26.41	#DIV/0!
	N/A		25.8004					N/A		26.42
r4 duodenum	N/A	#DIV/0!	26.9623	26.9851	#DIV/0!		r4 skin	N/A	#DIV/0!	29.03	28.97	#DIV/0!
	N/A		27.008					N/A		28.91
Sample ID	ci-Ins2		Hprt1		tissue/islets		Sample ID	ci-Ins2		Hprt1		tissue/islets
	Ct value	Mean Ct	Ct value	Mean Ct				Ct value	Mean Ct	Ct value	Mean Ct
r1 heart	N/A	#DIV/0!	23.4685	23.5767	#DIV/0!		r1 spleen	N/A	#DIV/0!	24.6272	25.034	#DIV/0!
	N/A		23.6849					N/A		25.4409
r2 heart	N/A	#DIV/0!	26.7014	26.7182	#DIV/0!		r2 spleen	N/A	#DIV/0!	25.2881	25.2075	#DIV/0!
	N/A		26.7351					N/A		25.1268
r3 heart	N/A	#DIV/0!	24.1726	24.1411	#DIV/0!		r3 spleen	N/A	#DIV/0!	24.5267	24.5784	#DIV/0!
	N/A		24.1096					N/A		24.6301
r4 heart	N/A	#DIV/0!	23.1991	23.1145	#DIV/0!		r4 spleen	N/A	#DIV/0!	26.0478	26.0403	#DIV/0!
	N/A		23.03					N/A		26.0329
Sample ID	ci-Ins2		Hprt1		tissue/islets		Sample ID	ci-Ins2		Hprt1		tissue/islets
	Ct value	Mean Ct	Ct value	Mean Ct				Ct value	Mean Ct	Ct value	Mean Ct
r1 ileum	N/A	#DIV/0!	25.4877	25.4814	#DIV/0!		r1 stomach	N/A	#DIV/0!	28.0437	28.8134	#DIV/0!
	N/A		25.4751					N/A		29.5831
r2 ileum	N/A	#DIV/0!	27.1526	27.0346	#DIV/0!		r2 stomach	N/A	#DIV/0!	33.3347	32.895	#DIV/0!
	N/A		26.9165					N/A		32.4553
r3 ileum	N/A	#DIV/0!	26.0488	25.9717	#DIV/0!		r3 stomach	N/A	#DIV/0!	26.2656	26.2897	#DIV/0!
	N/A		25.8945					N/A		26.3137
r4 ileum	N/A	#DIV/0!	26.0032	25.9762	#DIV/0!		r4 stomach	N/A	#DIV/0!	25.382	25.3962	#DIV/0!
	N/A		25.9492					N/A		25.4104
Sample ID	ci-Ins2		Hprt1		tissue/islets		Sample ID	ci-Ins2		Hprt1		tissue/islets
	Ct value	Mean Ct	Ct value	Mean Ct				Ct value	Mean Ct	Ct value	Mean Ct
r1 jejunum	N/A	#DIV/0!	26.7016	26.5556	#DIV/0!		r1 testis	N/A	#DIV/0!	25.78	25.775	#DIV/0!
	N/A		26.4096					N/A		25.77
r2 jejunum	N/A	#DIV/0!	28.1436	28.0901	#DIV/0!		r2 testis	N/A	#DIV/0!	25.33	25.265	#DIV/0!
	N/A		28.0366					N/A		25.2
r3 jejunum	N/A	#DIV/0!	26.539	26.8468	#DIV/0!		r3 testis	N/A	#DIV/0!	25.64	25.66	#DIV/0!
	N/A		27.1546					N/A		25.68
r4 jejunum	N/A	#DIV/0!	27.3136	27.254	#DIV/0!		r4 testis	N/A	#DIV/0!	25.21	25.205	#DIV/0!
	N/A		27.1944					N/A		25.2
Sample ID	ci-Ins2		Hprt1		tissue/islets		Sample ID	ci-Ins2		Hprt1		tissue/islets
	Ct value	Mean Ct	Ct value	Mean Ct				Ct value	Mean Ct	Ct value	Mean Ct
r1 kidney	N/A	#DIV/0!	26.7954	26.7024	#DIV/0!		r1 trachea	N/A	#DIV/0!	26.1	26.06	#DIV/0!
	N/A		26.6095					N/A		26.02
r2 kidney	N/A	#DIV/0!	27.3083	27.2484	#DIV/0!		r2 trachea	N/A	#DIV/0!	26.19	26.365	#DIV/0!
	N/A		27.1884					N/A		26.54
r3 kidney	N/A	#DIV/0!	26.4498	26.5082	#DIV/0!		r3 trachea	N/A	#DIV/0!	25.36	25.455	#DIV/0!
	N/A		26.5667					N/A		25.55
r4 kidney	N/A	#DIV/0!	27.401	27.3428	#DIV/0!		r4 trachea	N/A	#DIV/0!	26.35	26.4	#DIV/0!
	N/A		27.2846					N/A		26.45

[truncated: 29 more sheets: Fig. 3b, Fig. 3c, Fig. 4a, Fig. 4b, Fig. 4c, Fig. 4d, Fig. 5a, Fig. 5b, Fig. 5c, Fig. 5d, Fig. 5e, Fig. 5f, Fig. 6b, Fig. 6c, Fig. 6d, Fig. 6e, Fig. 6f, Fig. 7a, Fig. 7b, Fig. 7c …]
